# Supplementary material for: Laparoscopic uterine surgery as a risk factor for uterine rupture during pregnancy
Source: PLoS One. 2018 May 22;13(5):e0197307. doi: 10.1371/journal.pone.0197307 (PMC5963787; doi:10.1371/journal.pone.0197307)
Supplement: S1 Table — (XLS) [file pone.0197307.s001.xls]

## Sheet: Sheet1
sn	subjectID (decode)	Age_years	CS_ruptures	BMI	Interval_from_surgery_to_pregnancy	Gestational_week_at_uterine_rupture	Preterm_pregnancy	Parity	Neonatal_death_or_IUFD	Admission_to_NICU	Shock	Hysterectomy	Requirement_of_blood_transfusions
1	101	35	0	25	7.42505	21	1	0	1	1
2	101	36	0	25	7.55647	32	1	0	1	1	1	0	1
3	102	29	0	22	15.3101	29	1	0	0	1	0	0	1
4	103	37	1	29	57.2649	29	1	1	0	1	0	0	1
5	104	36	0	29	62.8501	31	1	0	1	1	0	0	1
6	105	37	1	20	68.0082	26	1	1	1	1	0	0	0
7	106	34	0	25	4.63244	32	1	0	0	1	0	0	0
8	107	30	0	26		27	1	1	0	1	1	0	1
9	108	34	1	31	105.035	30	1	1	0	1	0	0	0
10	109	32	0	25.5	6.86653	35	1	1	0	1	0	0	1
11	110	33	0	27	49.7741	40	0	1	0	1	0	0	1
12	111	20	1	36	12.4517	37	0	1	0	0	0	0	0
13	112	31	1	30	6.73511	36	0	0	0	0	0	0	0
14	113	37	0	25	3.25257	38	0	0	0	0	0	0	0
15	114	40	0	23	65.2813	38	0	1	0	0	1	1	1
16	115	28	1	29	115.647	36	0	1	0	0	0	0	0
17	116	35	0	26		40	0	1	1	1	1	0	1
18	117	33	0	23	2.46407	37	0	1	0	0	0	0	1
19	117	38	1	23	35.384	33	1	1	0	1	0	0	0
20	118	39	0	24	4.99384	35	1	0	0	1	0	0	0
21	119	36	0	25	13.4702	24	1	0	1	1	0	0	1
22	120	43	0	25	26.809	40	0	0	0	1	0	0	0
